# Supplementary material for: Release Profile and Antibacterial Activity of Thymus sibthorpii Essential Oil-Incorporated, Optimally Stabilized Type I Collagen Hydrogels
Source: Bioengineering (Basel). 2025 Jan 19;12(1):89. doi: 10.3390/bioengineering12010089 (PMC11760836; doi:10.3390/bioengineering12010089)
Supplement: Supplementary file 1 [file bioengineering-12-00089-s001.zip]

Archive with 1 entries (1 files):
- bioengineering-3385261-supplementary.pdf
